# Supplementary material for: Moral judgment reloaded: a moral dilemma validation study
Source: Front Psychol. 2014 Jul 1;5:607. doi: 10.3389/fpsyg.2014.00607 (PMC4077230; doi:10.3389/fpsyg.2014.00607)
Supplement: Supplementary file 4 [file DataSheet4.XLSX]

## Sheet: Norming Values
NORMING VALUES FOR EACH DILEMMA in Christensen, Flexas, Calabrese, Gut, & Gomila
	1. Arousal and Valence ratings
	2. Moral Judgment ratings and RT
	3. Moral Judgment ratings as a function of RT and proportion of responses (%)
Dilemma Name:	BURNING BUILDING (a)	BURNING BUILDING (b)	MODIFIED CRYING BABY (a)	MODIFIED CRYING BABY (b)	MODIFIED SUBMARINE (a)	MODIFIED SUBMARINE (b)	SHARK ATTACK (a)	SHARK ATTACK (b)	ORPHANAGE (a)	ORPHANAGE (b)	PREVENTING EBOLA (a)	PREVENTING EBOLA (b)	RESCUE 911 (a)	RESCUE 911 (b)	SPACE STATION (a)	SPACE STATION (b)	NUCLEAR REACTOR (a)	NUCLEAR REACTOR (b)	CINDERBLOCK (a)	CINDERBLOCK (b)	CLIFFHANGER (a)	CLIFFHANGER (b)	BUS PLUNGE (a)	BUS PLUNGE (b)	MODIFIED TRANSPLANT (a)	MODIFIED TRANSPLANT (b)	ON THE WATERFRONT (a)	ON THE WATERFRONT (b)	MODIFIED VACCINE TEST (a)	MODIFIED VACCINE TEST (b)	MODIFIED FOOTBRIDGE/TROLLEY (a)	MODIFIED FOOTBRIDGE/TROLLEY (b)	NOBEL PRIZE (a)	NOBEL PRIZE (b)	BIKE WEEK (a)	BIKE WEEK (b)	MODIFIED EUTHANASIA (a)	MODIFIED EUTHANASIA (b)	MODIFIED FUMES (a)	MODIFIED FUMES (b)	MODIFIED ROWBOAT (a)	MODIFIED ROWBOAT (b)	MINE SHAFT (a)	MINE SHAFT (b)	TYCOON (a)	TYCOON (b)	ENEMY SPY (a)	ENEMY SPY (a)
1. Arousal and Valence ratings
LIKERT: Arousal Values for each dilemma (Means, SD); Arousal: 1=low arousal; 7=high arousal
	Dilemma Number
	AROUSAL	AROUSAL	AROUSAL	AROUSAL	AROUSAL	AROUSAL	AROUSAL	AROUSAL	AROUSAL	AROUSAL	AROUSAL	AROUSAL	AROUSAL	AROUSAL	AROUSAL	AROUSAL	AROUSAL	AROUSAL	AROUSAL	AROUSAL	AROUSAL	AROUSAL	AROUSAL	AROUSAL	AROUSAL	AROUSAL	AROUSAL	AROUSAL	AROUSAL	AROUSAL	AROUSAL	AROUSAL	AROUSAL	AROUSAL	AROUSAL	AROUSAL	AROUSAL	AROUSAL	AROUSAL	AROUSAL	AROUSAL	AROUSAL	AROUSAL	AROUSAL	AROUSAL	AROUSAL	AROUSAL	AROUSAL
	1	2	3	4	5	6	7	8	9	10	11	12	13	14	15	16	17	18	19	20	21	22	23	24	25	26	27	28	29	30	31	32	33	34	35	36	37	38	39	40	41	42	43	44	45	46	47	48
Mean	5.93548	5.62903	6.69355	6.6129	5.77419	5.75806	6.06452	6.01613	6.29032	6.06452	5.75806	5.48387	6.01613	6.06452	5.87097	5.77419	5.59677	5.69355	6.09677	5.96774			6.43548	6.41935	6.09677	5.70968	5.37097	5.70968	5.91935	5.64516	5.95161	5.67742	5.69355	5.62903	5.79032	5.98387	5.98387	5.77419	6.08065	5.64516	6.24194	6.04839	5.66129	5.58065	5.67742	5.54839	5.32258	5.41935
SD	1.48071	1.63199	0.691606	0.875061	1.12234	1.39889	1.1576	1.23464	1.23324	1.3041	1.47865	1.46815	1.27385	1.14335	1.33655	1.24689	1.53067	1.24911	1.06678	1.07074			1.18212	0.87868	1.27665	1.17887	1.58097	1.20636	1.19148	1.30694	1.27302	1.15623	1.30055	1.43988	1.39245	1.1234	1.10871	1.22031	1.29689	1.16079	1.15497	1.17943	1.27965	1.3855	1.61727	1.26332	1.59686	1.51006
LIKERT: Valence Values for each dilemma (Means, SD); Valence: 1=negative valence; 7=positive valence
	Dilemma Number
	VALENCE	VALENCE	VALENCE	VALENCE	VALENCE	VALENCE	VALENCE	VALENCE	VALENCE	VALENCE	VALENCE	VALENCE	VALENCE	VALENCE	VALENCE	VALENCE	VALENCE	VALENCE	VALENCE	VALENCE	VALENCE	VALENCE	VALENCE	VALENCE	VALENCE	VALENCE	VALENCE	VALENCE	VALENCE	VALENCE	VALENCE	VALENCE	VALENCE	VALENCE	VALENCE	VALENCE	VALENCE	VALENCE	VALENCE	VALENCE	VALENCE	VALENCE	VALENCE	VALENCE	VALENCE	VALENCE	VALENCE	VALENCE
	1	2	3	4	5	6	7	8	9	10	11	12	13	14	15	16	17	18	19	20	21	22	23	24	25	26	27	28	29	30	31	32	33	34	35	36	37	38	39	40	41	42	43	44	45	46	47	48
Mean	1.93548	2.3871	1.17742	1.40323	2.46774	2.24194	2.19355	2.03226	1.5	1.74194	2.40323	2.8871	1.80645	2.06452	2.08065	2.24194	2.22581	2.98387	1.77419	2.3871			1.56452	1.54839	1.58065	1.93548	2.67742	2.32258	2.25806	2.62903	1.96774	2.20968	2.3871	2.41935	2.14516	2.40323	2.16129	2.24194	1.45161	2.37097	1.32258	1.77419	2.51613	2.19355	2.25806	2.66129	3.33871	3.43548
SD	1.17167	1.25913	0.587414	1.13744	1.22431	1.16908	1.38893	1.2927	0.936509	1.05482	1.41953	1.56922	1.05331	1.25281	1.14946	1.15497	1.2068	1.39662	1.15118	1.21944			1.01821	0.935238	0.897143	1.02223	1.3401	1.30289	1.59852	1.54955	1.10093	0.994033	1.31017	1.46599	1.26552	1.13744	1.30815	1.26343	0.761306	1.14854	0.719157	1.32343	1.35189	1.09901	1.30491	1.39017	1.78283	1.72371
2. Moral Judgment ratings and RT
LIKERT: Moral Judgment Values for each dilemma (Means, SD); 1=deontological judgment; 7=utilitarian judgment
	Dilemma Number
	1	2	3	4	5	6	7	8	9	10	11	12	13	14	15	16	17	18	19	20	21	22	23	24	25	26	27	28	29	30	31	32	33	34	35	36	37	38	39	40	41	42	43	44	45	46	47	48
Mean	3.39535	5.27907	2.18605	2.32558	5.44186	5.44186	4.53488	4.95349	2.55814	3.44186	5.06977	6.11628	4.09302	4.93023	4.65116	5.30233	4.69767	6.04651	4.4186	5.60465			3.74419	4.55814	2.04651	2.5814	4.7907	4.7907	4.39535	5.55814	2.53488	4.30233	4.34884	3.93023	4.11628	4.25581	4.67442	5.18605	2.76744	4.55814	2.53488	4.51163	4.69767	4.60465	2.81395	3.88372	5.67442	5.76744
SD	1.38254	1.22135	1.51588	1.75555	1.2593	1.16092	1.69522	1.51113	1.74986	2.05058	1.79145	1.09565	1.91254	1.50231	1.46196	1.30082	1.68374	0.998892	2.00277	1.07215			1.74701	1.563	1.36196	1.91774	1.37249	1.33734	2.0718	1.77687	1.42007	1.65522	2.01049	1.95662	1.57676	1.9407	1.99667	1.54698	1.4612	1.80347	1.35135	1.85642	1.6262	1.67814	1.70791	1.97857	1.79577	1.57113
REACTION TIME: Moral Judgment RT for each dilemma (Means, SD)
	Dilemma Number
	1	2	3	4	5	6	7	8	9	10	11	12	13	14	15	16	17	18	19	20	21	22	23	24	25	26	27	28	29	30	31	32	33	34	35	36	37	38	39	40	41	42	43	44	45	46	47	48
Mean	4779.28	4722.09	5289.63	5646.74	4895.33	5662.09	5500.09	6064.05	4185.81	5405.98	4773.72	3886.79	5428.51	5005.93	5922.02	5649.49	6008.05	5783.12	5233.81	4044.74			7333.93	7396.84	3560.88	4695.16	6277.91	7233.42	6482.09	4634.93	4415.86	4925.4	6684.37	6174.02	6919.16	6544.28	5614.07	6809.3	4608.93	5370.86	6108.35	7176.93	5446.16	5361.3	3769.67	5259.49	3917.51	4226.16
SD	3940.72	4830.69	4566.45	5696.26	4612.2	4412.37	5733.44	4749.9	3151.99	5664.29	4955.61	3597.94	5687.36	4674.78	5665.26	4540	4780.16	5091.94	3839.51	3694.84			5522.34	6317.54	3104.31	3398.9	5072.12	6713.05	6020.35	3550.62	3973.52	3947.5	11278.6	4835.16	6345.29	4849.11	4176.29	6548.22	3530.27	3876.21	6279.25	6893.85	4732.05	4822.42	3184.56	6114.81	3087.96	3220.23
3. Moral Judgment ratings as a function of RT and proportion of responses (%)
REACTION TIME*: Moral Judgment RT for each dilemma (Means, SD)
DEONTOLOGICAL	Dilemma Number
RESPONSES (1-3)*	1	2	3	4	5	6	7	8	9	10	11	12	13	14	15	16	17	18	19	20	21	22	23	24	25	26	27	28	29	30	31	32	33	34	35	36	37	38	39	40	41	42	43	44	45	46	47	48
Mean	3998.55	7716.17	5623	4688.58	9527.2	7645	3952.8	5741.17	4014.53	5219.27	2563.82	5888.5	3182.33	3625.67	7002.17	5485	4817	955	4728	7461			7715.24	4695.27	3693.92	4650.1	6733.33	7928.56	7761.24	4154.57	3938.38	5469.6	6017.5	4778.78	7541.39	7029.18	4843.6	10799.6	4633.29	5109	4907.53	6233.62	5524.5	5613.62	3643.33	4342.65	4637	4536.67
SD	3242.54	8221.5	4668.8	4235.17	10705.7	5014.99	3528.49	5318.16	3034.17	6342.2	2064.58	992.071	2829.12	2175.13	6575.93	4207.62	5475.48	#DIV/0!	3411.62	8053.25			6159.57	5634.23	3248.1	3109.41	4882.27	10535	6808.95	3854.6	2851.48	4554.88	4697.02	3748.08	7964.56	5422.95	4172.02	11715.9	3660.81	3537.52	5482.09	5393.32	4935.19	5316.82	3154.47	3152.79	2710.46	3299.29
Percent of Deontological Responses (%)*	69.7674	13.9535	86.0465	76.7442	11.6279	9.30233	34.8837	27.907	86.0465	60.4651	25.5814	4.65116	41.8605	20.9302	27.907	13.9535	32.5581	2.32558	32.5581	6.97674			58.1395	32.5581	88.3721	72.093	27.907	20.9302	39.5349	16.2791	86.0465	34.8837	41.8605	53.4884	41.8605	39.5349	34.8837	18.6047	79.0698	30.2326	79.0698	30.2326	27.907	37.2093	79.0698	46.5116	25.5814	13.9535
*Deontological Responses = values of 1-3 on the 7-point Likert scale
*Mid-point Responses have been eliminated, i.e. In this 7-point Likert answer format, the value "4" has been eliminated
REACTION TIME*: Moral Judgment RT for each dilemma (Means, SD)
UTILITARIAN	Dilemma Number
RESPONSES (5-7)*	1	2	3	4	5	6	7	8	9	10	11	12	13	14	15	16	17	18	19	20	21	22	23	24	25	26	27	28	29	30	31	32	33	34	35	36	37	38	39	40	41	42	43	44	45	46	47	48
Mean	6497	3897.89	3233.83	7808.75	4285.87	5458.72	6435.56	6189.03	5066.71	5691.53	5533.38	3789.15	7254.75	5528.34	5503.9	5676.16	6583.03	5898.07	5940.73	3845.41			7028.75	8476.93	2973.5	4811.58	6005.41	6680.69	5645.73	4767.29	7873.6	4637.07	7435.58	7778.55	6319.04	6351.16	6026.82	5859.56	4867.12	5595.86	11903	6886.22	5205.33	5018.65	4037.89	5598.9	3753.06	4175.81
SD	4867.55	3715.76	3510.53	9387.79	2911.32	4367.66	6629.19	4599.78	3842	4607.44	5437.71	3654.82	6724.58	5220.19	5332	4645.72	4393.58	5096.87	4028.08	3248.4			4859.04	6276.23	1292.84	4209.59	5379.89	4864.79	5420.27	3583.05	8689.94	3706.48	14610.6	5508.79	5050.96	4566.43	4195.16	4545.72	3212.87	4091.72	5638.67	7358.07	4665.52	4582.17	3592.75	7889.56	3180.72	3250.8
Percent of Utilitarian Responses (%)*	27.907	81.3953	13.9535	18.6047	88.3721	90.6977	62.7907	72.093	16.2791	39.5349	74.4186	95.3488	55.814	74.4186	72.093	86.0465	67.4419	97.6744	60.4651	93.0233			37.2093	67.4419	9.30233	27.907	69.7674	74.4186	60.4651	81.3953	11.6279	62.7907	55.814	46.5116	55.814	58.1395	65.1163	79.0698	18.6047	67.4419	11.6279	62.7907	69.7674	60.4651	20.9302	48.8372	81.3953	88.3721
*Utilitarian Responses = values of 5-7 on the 7-point Likert scale
*Mid-point Responses have been eliminated, i.e. In this 7-point Likert answer format, the value "4" has been eliminated
List of dilemmas:
	SELF BENEFICIENT
	Avoidable Death
	BURNING BUILDING (a)
	1) Personal - Instrumental
	BURNING BUILDING (b)
	2) Impersonal- Accidental
	MODIFIED CRYING BABY (a)
	3) Personal – accidental
	MODIFIED CRYING BABY (b)
	4) Impersonal- accidental
	MODIFIED SUBMARINE (a)
	5) Personal – accidental
	MODIFIED SUBMARINE (b)
	6) Impersonal- accidental
	SHARK ATTACK (a)
	7) Personal – instrumental
	SHARK ATTACK (b)
	8) Impersonal-Instrumental
	ORPHANAGE (a)
	9) Personal – instrumental
	ORPHANAGE (b)
	10) Impersonal – Instrumental
	PREVENTING EBOLA (a)
	11) Personal – instrumental
	PREVENTING EBOLA (b)
	12) Impersonal-Instrumental
	SELF BENEFICIAL
	Inevitable Death
	RESCUE 911 (a)
	13) Personal – instrumental
	RESCUE 911 (b)
	14) Impersonal-Instrumental
	SPACE STATION (a)
	15) Personal – accidental
	SPACE STATION (b)
	16) Impersonal – accidental
	NUCLEAR REACTOR (a)
	17) Personal – instrumental
	NUCLEAR REACTOR (b)
	18) Impersonal – accidental
	CINDERBLOCK (a)
	19) Personal – instrumental
	CINDERBLOCK (b)
	20) Impersonal-Instrumental
	CLIFFHANGER (a)
	21) Personal – instrumental
	CLIFFHANGER (b)
	22) Impersonal-Instrumental
	BUS PLUNGE (a)
	23) Personal – accidental
	BUS PLUNGE (b)
	24) Impersonal-accidental
	OTHER BENEFICIAL
	Avoidable Death
	MODIFIED TRANSPLANT (a)
	(25) Personal – instrumental
	MODIFIED TRANSPLANT (b)
	26) Impersonal-Instrumental
	ON THE WATERFRONT (a)
	27) Personal-27) Impersonal – accidental
	ON THE WATERFRONT (b)
	28) Impersonal – accidental
	MODIFIED VACCINE TEST (a)
	29) Personal – accidental
	MODIFIED VACCINE TEST (b)
	30) Impersonal-accidental
	MODIFIED FOOTBRIDGE/TROLLEY (a)
	31) Personal – instrumental
	MODIFIED FOOTBRIDGE/TROLLEY (b)
	32) Impersonal – accidental
	NOBEL PRIZE (a)
	33) Personal – instrumental
	NOBEL PRIZE (b)
	34) Impersonal-Instrumental
	BIKE WEEK (a)
	35) Personal – instrumental
	BIKE WEEK (b)
	36) Impersonal-instrumental
	OTHER BENEFICIENT
	Inevitable Death
	MODIFIED EUTHANASIA (a)
	37) Personal – instrumental
	MODIFIED EUTHANASIA (b)
	38) Impersonal – Instrumental
	MODIFIED FUMES (a)
	39) Personal – instrumental
	MODIFIED FUMES (b)
	40) Impersonal – accidental
	MODIFIED ROWBOAT (a)
	41) Personal – instrumental
	MODIFIED ROWBOAT (b)
	42) Impersonal- accidental
	MINE SHAFT (a)
	43) Personal – instrumental
	MINE SHAFT (b)
	44) Impersonal- instrumental
	TYCOON (a)
	45) Personal – accidental
	TYCOON (b)
	46) Impersonal-Instrumental
	ENEMY SPY (a)
	47) Personal – instrumental
	ENEMY SPY (a)
	48) Impersonal-Instrumental
	ENEMY SPY (b)
